# Supplementary material for: Molecular Markers in Embryo Non-Development: Analysis of Gene Expressions (Ki-67, hTERT, HIF-1α) in Spent Embryo Culture Medium
Source: Cells. 2024 Dec 18;13(24):2093. doi: 10.3390/cells13242093 (PMC11674905; doi:10.3390/cells13242093)
Supplement: Supplementary file 1 [file cells-13-02093-s001.zip]

Archive with 1 entries (1 files):
- cells-3277211-supplementary.pdf
